# Supplementary material for: Rapid identification of Lepiota brunneoincarnata in China with loop-mediated isothermal amplification
Source: Front Cell Infect Microbiol. 2026 May 5;16:1809128. doi: 10.3389/fcimb.2026.1809128 (PMC13183844; doi:10.3389/fcimb.2026.1809128)
Supplement: Supplementary Table S1 — The unsuccessful species-specific LAMP primers for Lepiota brunneoincarnata. [file Table1.xls]

## Sheet: Table S1 
Table S1 The unsuccessful species-specific LAMP primers for Lepiota brunneoincarnata
	Primer	Sequence (5′−3′)	Length
1	F3	GGGAAGTCACCAACTTCGTT	20
	B3	GGCTCCAGCTTTAGTCTCCT	20
	FIP	TGTTGTCACCATGCCAGCCGGAAGGTTGGTTACAACCCGA	40
	BIP	ATCCCCCAAGTGAGTCTCCAGCCCATGGCATGCTAGAAGGAA	42
	LB	CCCAGCAACTATCTCCAGCGC	21
2	F3	ACACCAGTCGCAGTGGAG	18
	B3	AGAAGGAACTAGTTGAGCGC	20
	FIP	ACGCAATTGCCTTCGGGTTGTAACGAAATCGTCAGGGAAGTC	42
	BIP	CCATTTCCGGCTGGCATGGTGGAGATAGTTGCTGGGGCT	39
	LF	CCAACCTTCTTAACGAAGTTGGT	23
3	F3	ACACCAGTCGCAGTGGAG	18
	B3	CCATGGCATGCTAGAAGGAA	20
	FIP	GCCTTCGGGTTGTAACCAACCTGAGGACCGCTTCAACGAAAT	42
	BIP	CCATTTCCGGCTGGCATGGTTGGAGATAGTTGCTGGGGC	39
	LF	TTAACGAAGTTGGTGACTTCCC	22
	LB	GACAACATGTTGGAAGAATCCCC	23
4	F3	TGGTGTCCGTCAGCTCAT	18
	B3	GGACGAACGCAATTGCCT	18
	FIP	CGGTGGAACTGAGGGATGGACACGTTGCTGTCAACAAGATGG	42
	BIP	GGAGCGAGGACCGCTTCAACTCGGGTTGTAACCAACCTTC	40
	LB	GAAATCGTCAGGGAAGTCACC	21
5	F3	GGGAAGTCACCAACTTCGTTA	21
	B3	TCTGCCAGCCCTTGTACC	18
	FIP	TGTTGTCACCATGCCAGCCGGAAGGTTGGTTACAACCCGA	40
	BIP	AGAATCCCCCAAGTGAGTCTCCATAGAAGGAACTAGTTGAGCGC	44
	LF	GAAATGGGGACGAACGCAA	19
	LB	GCCCCAGCAACTATCTCCA	18
6	F3	CCGCGAACATGCACTCTT	18
	B3	GGACGAACGCAATTGCCT	18
	FIP	GGTGGAACTGAGGGATGGACAAATGGTGTCCGTCAGCTCAT	41
	BIP	GGAGCGAGGACCGCTTCAACTCGGGTTGTAACCAACCTTC	40
	LF	TCCATCTTGTTGACAGCAACG	21
	LB	AAATCGTCAGGGAAGTCACCAA	22
7	F3	GGCCTTTACCCTTGGTGTC	19
	B3	GGACGAACGCAATTGCCT	18
	FIP	GGTGGAACTGAGGGATGGACAAAAGCTCATCGTTGCTGTCAAC	43
	BIP	AGTGGAGCGAGGACCGCTTTCGGGTTGTAACCAACCTTC	39
	LF	CAAACCTTGGTAGTGTCCATCTT	23
	LB	CGAAATCGTCAGGGAAGTCAC	21
8	F3	TGTCCGTCAGCTCATCGTT	19
	B3	CCAGCCGGAAATGGGGA	17
	FIP	CGGTGGAACTGAGGGATGGACAGCTGTCAACAAGATGGACACT	43
	BIP	AGTGGAGCGAGGACCGCTTTCGGGTTGTAACCAACCTTC	39
	LF	TCCATCTTGTTGACAGCAACG	21
	LB	CGAAATCGTCAGGGAAGTCAC	21
9	F3	ACCAGTCGCAGTGGAGC	17
	B3	AGAAGGAACTAGTTGAGCGC	20
	FIP	GCCTTCGGGTTGTAACCAACCTTCTTCAACGAAATCGTCAGGGA	44
	BIP	CCATTTCCGGCTGGCATGGTGGAGATAGTTGCTGGGGCT	39
	LF	AGTTGGTGACTTCCCTGACG	20
	LB	TGGTGACAACATGTTGGAAGAATC	24
10	F3	ACCAGTCGCAGTGGAGC	17
	B3	AGAAGGAACTAGTTGAGCGC	20
	FIP	CGCAATTGCCTTCGGGTTGTAACCGAAATCGTCAGGGAAGTCAC	44
	BIP	CCATTTCCGGCTGGCATGGTGGAGATAGTTGCTGGGGCT	39
	LF	GTTGGTGACTTCCCTGACGATT	22
	LB	ACAACATGTTGGAAGAATCCCC	23
11	F3	TGGACACTACCAAGGTTTGTC	21
	B3	TAGTTGCTGGGGCTGGA	17
	FIP	GAAGTTGGTGACTTCCCTGACGAGTTCCACCGTGCTGACAC	41
	BIP	GGTTACAACCCGAAGGCAATTGCCACTTGGGGGATTCTTCCAA	43
	LF	TCGCTCCACTGCGACTG	17
	LB	CCATTTCCGGCTGGCATGGT	20
12	F3	ACCCTTGGTGTCCGTCAG	18
	B3	GGACGAACGCAATTGCCT	18
	FIP	GGTGGAACTGAGGGATGGACAAACTCATCGTTGCTGTCAACAAG	44
	BIP	AGTGGAGCGAGGACCGCTTTCGGGTTGTAACCAACCTTC	39
	LF	AAGCGGTCCTCGCTCCACT	22
	LB	ACGAAATCGTCAGGGAAGTCAC	19
13	F3	TGTCCATCCCTCAGTTCCAC	20
	B3	GAGACTCACTTGGGGGATTC	20
	FIP	CGAAGTTGGTGACTTCCCTGACGCGTGCTGACACCAGTCG	40
	BIP	AGGTTGGTTACAACCCGAAGGCCCAACATGTTGTCACCATGC	42
	LF	AAGCGGTCCTCGCTCCACT	19
	LB	TGCGTTCGTCCCCATTTCC	19
14	F3	CTGACACCAGTCGCAGTG	18
	B3	GAGCGCTGGAGATAGTTGC	19
	FIP	GCCTTCGGGTTGTAACCAACCTTAGCGAGGACCGCTTCAA	40
	BIP	ATTGCGTTCGTCCCCATTTCCGTGGGGCTGGAGACTCAC	39
	LF	GTGACTTCCCTGACGATTTCG	21
	LB	ATGGTGACAACATGTTGGAAGAATC	25
15	F3	TGTCCATCCCTCAGTTCCAC	20
	B3	GAGACTCACTTGGGGGATTC	20
	FIP	GAAGTTGGTGACTTCCCTGACGAGTGCTGACACCAGTCGC	40
	BIP	AGGTTGGTTACAACCCGAAGGCCCAACATGTTGTCACCATGC	42
	LF	TTTCGTTGAAGCGGTCCTCG	20
	LB	ATGGTGACAACATGTTGGAAGAATC	25
16	F3	GGACACTACCAAGGTTTGTCA	21
	B3	TTGTCACCATGCCAGCC	17
	FIP	TGAAGCGGTCCTCGCTCCATTGTCCATCCCTCAGTTCCA	39
	BIP	ACGAAATCGTCAGGGAAGTCACCAAATGGGGACGAACGCAAT	42
	LF	TGCGACTGGTGTCAGCACG	19
	LB	TAAGAAGGTTGGTTACAACCCGAA	24
17	F3	CTGACACCAGTCGCAGTG	18
	B3	GAGCGCTGGAGATAGTTGC	19
	FIP	GCCTTCGGGTTGTAACCAACCTTGAGCGAGGACCGCTTCA	40
	BIP	ATTGCGTTCGTCCCCATTTCCGTGGGGCTGGAGACTCAC	39
	LF	TGACTTCCCTGACGATTTCGT	21
	LB	ATGGTGACAACATGTTGGAAGA	22
18	F3	CTCATCGTTGCTGTCAACAAG	21
	B3	CAGCCGGAAATGGGGAC	17
	FIP	CTGGTGTCAGCACGGTGGAACATGGACACTACCAAGGTTTGT	42
	BIP	GGAGCGAGGACCGCTTCAACTTGCCTTCGGGTTGTAACC	39
	LF	TTCGTTGAAGCGGTCCTCG	19
	LB	AATCGTCAGGGAAGTCACCAACT	23
19	F3	CAGCTCATCGTTGCTGTCAA	20
	B3	CAGCCGGAAATGGGGAC	17
	FIP	TGTCAGCACGGTGGAACTGAGCAAGATGGACACTACCAAGGT	42
	BIP	AGTGGAGCGAGGACCGCTTGCCTTCGGGTTGTAACCAA	38
	LF	TTCGTTGAAGCGGTCCTCG	19
	LB	TCAGGGAAGTCACCAACTTCGT	22
